# Supplementary material for: Lactobacillus rhamnosus Encapsulated in Alginate/Chitosan Microgels Manipulates the Gut Microbiome to Ameliorate Salt-Induced Hepatorenal Injury
Source: Front Nutr. 2022 Apr 14;9:872808. doi: 10.3389/fnut.2022.872808 (PMC9047548; doi:10.3389/fnut.2022.872808)
Supplement: Supplementary file 1 [file Table_1.XLSX]

## Sheet: Group6_Group7_Group8_Group5
Alignment ID	Average Rt(min)	Quant mass	Metabolite name	Total score	HMDB	Super Class	Class	Sub Class	VIP	SD.1	SD.2	SD.3	SD.4	SD.5	SD.6	SD.7	SD.8	SDL.1	SDL.2	SDL.3	SDL.4	SDL.5	SDL.6	SDL.7	SDL.8	SDEL.1	SDEL.2	SDEL.3	SDEL.4	SDEL.5	SDEL.6	SDEL.7	SDEL.8	CON.1	CON.2	CON.3	CON.4	CON.5	CON.6	CON.7	CON.8
865	23.286	204.2	D-erythro-sphingosine	80.5	HMDB0000252	Organic nitrogen compounds	Organonitrogen compounds	Amines	1.067	1.04157	0.802958	1.09379	0.485504	0.929991	1.14255	1.05676	0.819593	1.02905	0.503766	1.02999	0.858804	0.557586	1.07993	0.442108	0.799893	0.251049	0.259731	0.381301	0.138666	0.281203	0.538311	0.083336	0.283703	0.576239	0.111586	0.0363732	0.940839	1.03906	1.08297	1.33271	0.968425
867	23.293	319.2	Glucose	98.4	HMDB0000516	Organic oxygen compounds	Organooxygen compounds	Carbohydrates and carbohydrate conjugates	1.35008	9.59553	12.9864	13.1701	4.26163	16.644	16.8399	13.7442	14.3524	8.95532	4.42892	9.19719	13.5792	5.03521	10.3995	3.54914	13.6119	1.96285	2.06168	0.515813	0.341233	2.55716	4.84151	0.50054	2.39016	5.27137	0.912641	0.233371	15.6752	9.67872	9.4937	15.6889	16.6769
1018	25.73	318.094	Kynurenic acid	66.8	HMDB0000715	Organoheterocyclic compounds	Quinolines and derivatives	Quinoline carboxylic acids	1.08445	0.0247384	0.04013	0.0246463	0.0146987	0.0258122	0.0153746	0.0188463	0.0194917	0.00594395	0.00513395	0.00472426	0.00588975	0.00490169	0.00353543	0.00934064	0.0136678	0.00417763	0.00411012	0.000172587	0.00336454	0.00590674	0.00439953	0.00649335	0.00627453	0.0200788	0.0111835	0.00620484	0.0328286	0.0133884	0.00922831	0.0297185	0.0202946
862	23.276	204.1	Maltotriose	91.5	HMDB0001262	Organic oxygen compounds	Organooxygen compounds	Carbohydrates and carbohydrate conjugates	1.05462	1.0301	0.809074	1.38379	0.480188	0.929991	1.27575	0.976528	0.819593	0.997561	0.514758	1.01499	0.847235	0.567982	1.07993	0.442108	0.799893	0.258333	0.25381	0.381001	0.138666	0.290503	0.554665	0.083336	0.283703	0.594446	0.124771	0.0404133	0.940839	1.05153	1.06564	1.33271	1.02064
1069	26.623	205.1	N-acetyl-d-mannosamine	77.5	HMDB0001129	Organic oxygen compounds	Organooxygen compounds	Carbohydrates and carbohydrate conjugates	1.53423	0.792743	1.33674	3.30552	1.11031	2.09249	1.84131	1.56571	2.80952	1.32376	0.299771	0.889043	1.05878	0.556835	0.797684	0.435051	0.267613	0.296427	0.144558	0.0197204	0.0231242	0.0863347	0.0666482	0.150807	0.0533332	0.665485	0.0910677	0.338281	2.65726	1.06081	1.35913	0.995981	0.524735
457	15.592	174.1	Gamma-aminobutyric acid	94.2	HMDB0000112	Organic acids and derivatives	Carboxylic acids and derivatives	Amino acids, peptides, and analogues	1.05165	0.658811	0.470106	0.957817	0.631482	0.376287	0.700411	0.707509	0.786909	0.22883	0.223589	0.131898	0.207691	0.1755	0.130281	0.802503	0.216329	0.267211	0.174413	0.183665	0.187257	0.349388	0.345777	0.314904	0.336235	1.1447	0.613441	0.352701	0.468368	0.19439	0.168487	0.249241	0.239686
65	6.58	147.1	L-lactic acid	99.9	HMDB0000190	Organic acids and derivatives	Hydroxy acids and derivatives	Alpha hydroxy acids and derivatives	1.03323	19.9375	27.9423	31.2329	20.1518	7.20156	16.7428	12.1755	7.58176	35.5453	121.327	44.6101	24.7927	49.4455	26.1868	62.9267	35.3249	71.7675	55.6142	85.4852	96.2569	25.3684	78.0286	51.818	57.6587	53.5265	66.0248	52.0161	25.8108	53.4857	57.4279	19.7427	32.1589
952	24.432	217.1	1-kestose	92.7	HMDB0011729	Organic oxygen compounds	Organooxygen compounds	Carbohydrates and carbohydrate conjugates	1.29424	0.136075	0.259366	0.230116	0.0473745	0.370447	0.407559	0.335526	0.267504	0.108974	0.0421936	0.110756	0.225787	0.0498273	0.11614	0.0364404	0.206348	0.0190111	0.0274144	0.013478	0.00639762	0.0249707	0.0458178	0.0112884	0.0223203	0.0764547	0.0124963	0.0067886	0.32064	0.110857	0.109014	0.446438	0.307048
18	5.471	147.07	3-hydroxybutyric acid	93.2	HMDB0000357	Organic acids and derivatives	Hydroxy acids and derivatives	Beta hydroxy acids and derivatives	1.00708	0.660753	0.492652	0.454909	0.536485	0.432004	0.625912	0.471444	0.362478	0.587946	0.642926	0.635632	0.395298	0.422324	0.549624	4.74647	0.670332	1.45301	0.772728	1.67423	2.33602	1.34878	2.4336	2.11969	3.01129	1.06608	1.25253	0.866649	0.613009	0.767067	0.66214	0.557828	0.614316
643	19.427	156.1	L-lysine	96.1	HMDB0000182	Organic acids and derivatives	Carboxylic acids and derivatives	Amino acids, peptides, and analogues	1.24872	0.794463	0.738175	1.49244	0.539484	1.069	0.856566	1.48692	0.621997	0.300055	0.183679	0.226522	0.279136	0.184262	0.144901	0.418414	0.210298	0.276655	0.237333	0.122933	0.174431	0.314437	0.196523	0.248646	0.301081	1.85225	0.593988	0.501774	0.896294	0.832422	0.960111	1.15407	1.21444
1291	30.536	258.1	5-methyluridine	63.1	HMDB0000884	Nucleosides, nucleotides, and analogues	Pyrimidine nucleosides		1.2371	0.359789	0.225726	0.18697	0.1635	0.331618	0.2647	0.213529	0.20305	0.117817	0.0753887	0.115228	0.13634	0.0926399	0.0814211	0.0952387	0.101352	0.129195	0.113432	0.0611462	0.125109	0.112387	0.0608579	0.128808	0.0755981	0.32547	0.256489	0.219524	0.423032	0.395333	0.387009	0.387424	0.351112
961	24.623	274.104	2-aminoheptanedioic acid	70.7	HMDB0034252	Organic acids and derivatives	Carboxylic acids and derivatives	Amino acids, peptides, and analogues	1.21288	0.0194135	0.0270563	0.0545223	0.0269502	0.027307	0.0222097	0.0192169	0.0347811	0.0284471	0.0135349	0.0231739	0.0258467	0.0225502	0.0285169	0.01648	0.00810143	0.0155421	0.00798878	0.00293902	0.00375808	0.00487182	0.00433951	0.00591554	0.00295291	0.0225733	0.00697098	0.0184278	0.0514208	0.0223965	0.0341793	0.015204	0.00909322
942	24.278	346.191	N-carbamylglutamate	66.4	HMDB0015673	Organic acids and derivatives	Carboxylic acids and derivatives	Amino acids, peptides, and analogues	1.25344	0.00804382	0.0205434	0.0220437	0.00776271	0.029629	0.0312126	0.0166121	0.0240202	0.0204845	0.00547166	0.0163526	0.0215634	0.0107441	0.0197972	0.00772957	0.00500483	0.00950333	0.00429182	0.000950996	0.00134479	0.00231288	0.00253007	0.00464004	0.00140137	0.0169217	0.00394466	0.00870773	0.0576166	0.0212655	0.0275032	0.0152887	0.0085048
1544	37.262	255.2	Deoxycholic acid	80.4	HMDB0000626	Lipids and lipid-like molecules	Steroids and steroid derivatives	Bile acids, alcohols and derivatives	1.51398	17.0756	5.92348	6.73747	6.75222	18.561	5.58949	11.4358	18.0481	2.02522	0.238653	1.378	0.400795	0.255243	0.360799	0.654401	2.83817	0.22489	0.126107	0.0544079	0.242893	2.74251	0.538474	1.2155	1.19859	0.623039	4.18229	0.977594	4.45928	2.95316	1.76141	7.97671	6.70763
1552	37.703	255.2	Chenodeoxycholic acid	82.9	HMDB0000518	Lipids and lipid-like molecules	Steroids and steroid derivatives	Bile acids, alcohols and derivatives	2.02675	3.47371	2.12674	1.99841	2.00335	5.48336	0.67728	6.24605	4.6481	1.03464	0.0785295	0.45748	0.294805	0.074774	0.202659	0.147404	0.244457	0.0482531	0.0287984	0.0240405	0.0226369	0.117801	0.0312959	0.0363197	0.0481814	0.0930372	0.230994	0.0392674	0.205478	0.217103	0.103939	0.639768	0.640612
1060	26.493	103.02	3-hydroxysebacic acid	80.4	HMDB0000350	Organic acids and derivatives	Hydroxy acids and derivatives	Medium-chain hydroxy acids and derivatives	1.06524	0.097832	0.241732	0.443606	0.140834	0.361858	0.19803	0.373769	0.393509	0.157798	0.0633677	0.171662	0.210133	0.109132	0.123156	0.145638	0.0414992	0.109386	0.0905527	0.0070191	0.0477655	0.0139329	0.018757	0.126822	0.0293696	0.193714	0.0153723	0.107342	0.599599	0.205405	0.177537	0.139203	0.0723783
333	12.731	219.1	Allothreonine	85.7	HMDB0004041	Organic acids and derivatives	Carboxylic acids and derivatives	Amino acids, peptides, and analogues	2.0671	0.000490189	0.11728	0.000235916	0.0920658	0.000836578	0.000512482	0.000429434	0.130202	0.0729167	0.000596937	0.0002869	0.000192975	0.00015933	0.059012	0.114079	0.000285299	0.174663	0.108184	0.192786	0.159095	0.115102	0.207157	0.148481	0.106691	0.00013763	0.000147222	0.119815	0.0935273	0.123855	0.198807	0.0133006	0.0103911
1227	29.472	103	D-fructose-1-phosphate	73.2	HMDB0001076	Organic oxygen compounds	Organooxygen compounds	Carbohydrates and carbohydrate conjugates	1.10213	0.0645239	0.0890157	0.137715	0.0342439	0.207075	0.106231	0.158291	0.2148	0.138938	0.0436014	0.0728875	0.153238	0.0472786	0.0321966	0.0943106	0.216988	0.0697626	0.0365617	0.0106863	0.0380145	0.0165591	0.0154693	0.0202785	0.0181304	0.0477815	0.0231143	0.0273598	0.273978	0.0738024	0.0759032	0.202907	0.109531
541	17.432	232.1	Beta-glutamic acid	91.9					1.21352	1.10095	1.53865	2.04601	1.95244	2.27091	2.16979	1.54799	2.11516	0.880674	0.255821	0.345816	1.47861	0.417656	0.431083	0.814601	0.739217	0.505363	0.320253	0.262968	0.445441	0.890455	1.72052	0.670729	1.69721	0.993045	1.00343	0.576617	0.974773	0.530078	0.374875	0.390256	0.465159
752	21.507	224.1	1-methylinosine	64.5	HMDB0002721	Nucleosides, nucleotides, and analogues	Purine nucleosides		1.19828	0.0180305	0.00781708	0.0278434	0.0266194	0.0105913	0.0281772	0.0344832	0.0377088	0.00861791	0.00588701	0.00850301	0.00813679	0.00738432	0.00435349	0.00030867	0.0106807	0.00921753	0.00709047	0.00720015	0.0117004	0.00956749	0.00776843	0.0103543	0.000346406	0.0149448	0.000297555	0.00791375	0.0244557	0.00529942	0.00468759	0.00754889	0.00848458
1149	28.055	294.1	7-methylguanine	81.8	HMDB0000897	Organoheterocyclic compounds	Imidazopyrimidines	Purines and purine derivatives	1.22566	0.0515983	0.0315712	0.0349536	0.0181422	0.0361312	0.0672069	0.0823237	0.0405979	0.0137483	0.00107633	0.00097905	0.00855723	0.010873	0.0061803	0.02156	0.00676631	0.00060653	0.000606652	0.00342531	0.0201709	0.0106438	0.000275182	0.0267274	0.0294209	0.0392681	0.000235484	0.012228	0.0712374	0.0103514	0.00066198	0.083651	0.0516691
162	8.949	102	Hippuric acid	81.4	HMDB0000714	Benzenoids	Benzene and substituted derivatives	Benzoic acids and derivatives	1.00505	0.0117484	0.0178176	0.0107555	0.0131336	0.0122358	0.0242852	0.0264527	0.00597111	2.9931e-05	0.0133778	0.0118204	0.0108147	0.0123776	0.0113151	0.00988647	0.0104511	0.01012	0.000866608	0.00676206	0.00623517	0.000385572	0.00044155	0.00891533	0.00101029	0.0446188	0.00077807	0.0218465	0.0243031	0.0199131	0.0175743	0.000374362	0.00106518
859	23.224	201.1	1-nonanol	73.9	HMDB0031265	Lipids and lipid-like molecules	Fatty Acyls	Fatty alcohols	1.12166	0.0805672	0.133782	0.0989017	0.0764087	0.272845	0.285918	0.216518	0.224062	0.0830947	0.0997182	0.10654	0.279103	0.124475	0.162471	0.0926535	0.204455	0.066322	0.0519841	0.0237392	0.0138023	0.056431	0.115537	0.022663	0.0532125	0.103442	0.025377	0.00831895	0.166343	0.0991625	0.0884248	0.35164	0.286272
722	20.915	292.1	2-keto-l-gluconate	97.3	HMDB0011732	Organic oxygen compounds	Organooxygen compounds	Carbohydrates and carbohydrate conjugates	1.16328	0.0148594	0.0224527	0.0173388	0.0105992	0.016055	0.0309049	0.0205236	0.0129761	0.0101043	0.0193178	0.0123386	0.0164538	0.0156358	0.0165834	0.187698	0.0189463	0.0594292	0.0407903	0.0463351	0.0582073	0.0339885	0.156014	0.122775	0.108875	0.0997934	0.0576348	0.0124644	0.00993695	0.0129319	0.00772542	0.0612927	0.0438662
411	14.712	147.1	Malic acid	97	HMDB0000744	Organic acids and derivatives	Hydroxy acids and derivatives	Beta hydroxy acids and derivatives	1.19597	0.938748	2.71512	1.47627	1.33952	1.45776	2.56363	1.63352	1.37329	0.967266	4.0485	0.589691	1.18003	2.60093	0.983377	4.12374	0.707872	4.06854	3.12363	9.71111	7.7251	2.81709	3.49915	7.62468	3.70224	2.46587	1.00102	1.627	1.47181	1.8368	0.771074	1.09156	0.735291
1084	26.841	231.1	1,2,3-butanetriol	83.3					1.15063	0.013393	0.0183011	0.0550288	0.0237385	0.0336632	0.0217441	0.0224276	0.0565027	0.0182479	0.00271904	0.0124941	0.0125374	0.00540606	0.00954272	0.00623707	0.00234851	0.00368016	0.00176287	0.00874093	0.00892535	0.00856939	0.0176193	0.00191048	0.0133885	0.00854578	0.00163043	0.00589284	0.0379737	0.0160851	0.0188862	0.00955662	0.00356215
412	14.714	117	Caprylic acid	72.5	HMDB0000482	Lipids and lipid-like molecules	Fatty Acyls	Fatty acids and conjugates	1.18571	0.0737878	0.188402	0.114739	0.102531	0.108465	0.191389	0.117242	0.0998725	0.0734738	0.293683	0.0490957	0.0927837	0.191873	0.071517	0.300617	0.058706	0.297899	0.226794	0.736813	0.571347	0.2041	0.255706	0.552111	0.267832	0.178476	0.0745363	0.117231	0.112466	0.135976	0.0611406	0.0677422	0.0468093
838	22.969	109.1	Lanosterol	63.9	HMDB0001251	Lipids and lipid-like molecules	Prenol lipids	Triterpenoids	1.96776	0.060548	0.0907752	0.0263791	0.0530769	0.0439222	0.0337555	0.0270115	0.0123651	0.00545892	0.00378578	0.00415177	0.00564914	0.00353485	0.00330529	0.00865604	0.00601776	0.00517207	0.00393203	0.00554954	0.00451901	0.00616369	0.0183789	0.0098305	0.026771	0.130198	0.110585	0.0706438	0.214072	0.0561653	0.0279553	0.0977765	0.0751781
626	19.186	116.095	Acetamide	88.9	HMDB0031645	Organic acids and derivatives	Carboximidic acids and derivatives	Carboximidic acids	1.03152	0.0511375	0.0233955	0.283635	0.0292895	0.221491	0.258743	0.355396	0.262857	0.0721039	0.0261404	0.0412585	0.0612791	0.0309294	0.0542426	0.0243727	0.0110409	0.0171157	0.0171306	0.0242238	0.019252	0.0132141	0.00941022	0.0141312	0.0234931	0.0849094	0.00759347	0.00795376	0.0636672	0.0692804	0.066972	0.286805	0.165696
1364	31.657	200.1	Homocystine	71.2	HMDB0000575	Organic acids and derivatives	Carboxylic acids and derivatives	Amino acids, peptides, and analogues	1.54589	0.682526	0.232586	0.274122	0.254133	0.42561	0.267516	0.134158	0.126771	0.0555009	0.0526586	0.0443297	0.046454	0.0392392	0.026852	0.067814	0.0346611	0.099234	0.0543822	0.0166985	0.0205574	0.0435556	0.122528	0.0703776	0.0957712	0.418759	0.19724	0.118579	0.674711	0.299535	0.246859	0.587199	0.907136
627	19.21	272.111	2,6-diaminopimelic acid	79.6	HMDB0001370	Organic acids and derivatives	Carboxylic acids and derivatives	Amino acids, peptides, and analogues	1.56447	0.00882967	0.00434626	0.0259214	0.00826098	0.00876609	0.0127901	0.00577275	0.0583549	0.0179333	0.368997	0.0421797	0.0118486	0.188746	0.0193184	0.059275	0.178829	0.071859	0.108754	1.42097	1.20648	0.329943	0.727979	0.67886	0.442088	0.0204683	0.0127107	0.0428825	0.0165067	0.0602912	0.0356005	0.0124736	0.0159328
172	9.234	218.1	L-tyrosine	89	HMDB0000158	Organic acids and derivatives	Carboxylic acids and derivatives	Amino acids, peptides, and analogues	1.04438	0.673332	0.740006	1.26258	0.611931	2.13301	2.05442	2.11685	1.79289	1.41513	0.688968	0.935204	0.923887	0.738588	0.639603	0.85831	0.192313	0.939346	0.745587	0.646691	0.745716	0.16606	0.402573	0.000147453	0.398863	1.7806	0.456992	0.777305	1.31494	1.24516	0.000245349	1.49498	1.52136
788	22.157	117.092	Saccharic acid	86.3	HMDB0000663	Organic oxygen compounds	Organooxygen compounds	Carbohydrates and carbohydrate conjugates	1.4798	0.0376535	0.0770166	0.198542	0.212867	0.0491972	0.00839878	0.0380165	0.00203335	0.208342	0.614983	0.224892	0.246305	0.544591	0.227752	4.36146e-05	0.0930604	1.24331	1.0293	1.29975	1.12585	0.0795061	0.113198	0.893948	0.124336	0.430111	0.143526	0.297683	0.035244	0.231769	0.207234	0.0328189	0.0343396
806	22.464	158.1	Formononetin	72.1	HMDB0005808	Phenylpropanoids and polyketides	Isoflavonoids	O-methylated isoflavonoids	1.03248	0.0086638	0.00671246	0.0310813	0.00657434	0.0222978	0.0258327	0.057438	0.0382011	0.0172503	0.00411426	0.00741492	0.0150625	0.00688618	0.00804283	0.00469596	0.00146943	0.00373509	0.00304642	0.00280089	0.00418225	0.00283096	0.00147986	0.00426188	0.00181417	0.0104316	0.00217153	0.00347774	0.00844374	0.00998009	0.00738279	0.0198812	0.0211167
664	19.8	147	Dihydrocholesterol	74.1	HMDB0001569	Lipids and lipid-like molecules	Steroids and steroid derivatives	Cholestane steroids	1.59763	0.348053	0.679358	2.99936	0.317838	1.13902	1.09243	0.996817	1.16555	0.0155133	0.0472527	0.357976	0.0199855	0.0129782	0.429263	0.0941416	0.038592	0.0475705	0.0732181	0.103641	0.0532883	0.07326	0.0795893	0.0682504	0.101498	0.590576	0.131199	0.201679	1.2766	0.521575	0.615536	1.09181	0.614454
904	23.734	160	Beta-gentiobiose	76.2					1.19202	0.11497	0.119296	2.1533	0.0916239	3.25741	3.27397	2.50802	2.81875	0.171024	0.100579	0.11262	0.130128	0.103028	0.0903088	0.12815	0.0466411	0.131124	0.099811	0.0868895	0.101769	0.0610638	0.0981271	0.147882	0.0921295	0.235954	0.101518	0.114606	2.68281	0.151092	0.149832	3.98402	0.162936
829	22.836	158.1	Leucyl-glycine	79.8	HMDB0028929	Organic acids and derivatives	Carboxylic acids and derivatives	Amino acids, peptides, and analogues	1.60427	0.0322253	0.014331	0.0864697	0.0102829	0.0887082	0.0744328	0.192572	0.124961	0.0624008	0.0174066	0.0458936	0.0853871	0.0382043	0.07226	0.0164671	0.0353541	0.00942642	0.00899545	0.00360051	0.00650784	0.00366048	0.00340704	0.0110408	0.00372875	0.0252169	0.00509959	0.00787696	0.0117536	0.0246458	0.0161677	0.0790775	0.0228121
1386	32.137	217.1	Inosine	80.7	HMDB0000195	Nucleosides, nucleotides, and analogues	Purine nucleosides		1.83748	2.11157	2.75421	3.37205	0.680743	9.12357	10.2772	15.5461	5.99798	8.17228	3.26636	5.45481	7.33239	2.93767	3.76471	3.60769	2.95559	0.831647	0.505142	0.254309	0.263848	0.313829	0.224145	0.231579	0.161782	2.51019	0.596338	0.344076	3.85859	1.95189	2.75919	9.7761	4.59865
706	20.633	116.1	Adrenaline	78.1	HMDB0014344	Benzenoids	Phenols	Benzenediols	1.09231	0.0126069	0.00864308	0.0672549	0.0059604	0.0792371	0.0701062	0.112234	0.0548144	0.0221824	0.00513728	0.0128728	0.0256339	0.0132222	0.0233173	0.006542	0.00214487	0.00374861	0.00330286	0.00263331	0.00227127	0.00306422	0.00296326	0.0062822	0.0234207	0.0210542	0.0306286	0.0351522	0.0133691	0.0190229	0.0153829	0.0667336	0.0332177
468	15.794	155.1	Pimelic acid	74.9	HMDB0000857	Lipids and lipid-like molecules	Fatty Acyls	Fatty acids and conjugates	1.28151	0.0923045	0.00711216	0.465549	0.00542852	0.249872	0.564889	0.261759	0.479259	0.0119435	0.00568243	0.0389166	0.05837	0.0743677	0.00797676	0.0676033	0.00410885	0.0291631	0.0305463	0.0328344	0.0138942	0.00215928	0.00732053	0.00804804	0.000452472	0.166343	0.00316525	0.00194026	0.00980263	0.00751871	0.00442119	0.379672	0.397608
938	24.222	117	N-acetyl-d-galactosamine	72.7	HMDB0000853	Organic oxygen compounds	Organooxygen compounds	Carbohydrates and carbohydrate conjugates	1.21128	0.0089728	0.0128072	0.0139198	0.0067883	0.00780102	0.00497281	0.00312016	0.00535655	0.00305578	0.0113846	0.00628996	0.00342747	0.00534811	0.00272649	0.0115624	0.00854456	0.00334297	0.00239125	0.00460194	0.00300478	0.00523208	0.0026804	0.00441812	0.00338349	0.0273496	0.0131165	0.0151418	0.00354713	0.0296488	0.015952	0.00660801	0.0134189
1228	29.479	218.1	L-cystine	83.5	HMDB0000192	Organic acids and derivatives	Carboxylic acids and derivatives	Amino acids, peptides, and analogues	1.05787	0.022444	0.0423233	0.08538	0.062131	0.0901452	0.233449	0.0729206	0.0810756	0.0822002	0.0157737	0.0888631	0.0292641	0.013831	0.00991555	0.0239267	0.0256446	0.0207228	0.0185001	0.0138387	0.0148863	0.0132056	0.0140347	0.0164237	0.0158852	0.0823597	0.0326288	0.0372115	0.0972858	0.0933946	0.0599696	0.20389	0.117284
659	19.736	117.1	D-fucose	91.8	HMDB0029196	Organic oxygen compounds	Organooxygen compounds	Carbohydrates and carbohydrate conjugates	1.41109	1.50386	3.38771	18.0613	1.50553	6.40545	5.71755	4.55397	7.25786	3.45689	0.484116	2.14143	3.09237	1.79763	3.32709	1.78561	0.718189	0.290279	0.481877	0.124049	0.36036	0.261049	0.20983	0.348142	0.242428	3.66229	0.310026	0.873142	7.24873	2.80842	3.42488	5.36794	2.90264
1034	26.04	218.102	Diethanolamine	79	HMDB0004437	Organic nitrogen compounds	Organonitrogen compounds	Amines	1.14595	0.0438083	0.0323838	0.191847	0.0235745	0.40017	0.359083	0.226259	0.129817	0.0859195	0.0365148	0.0778541	0.108434	0.0685179	0.104194	0.0276903	0.00567274	0.0257143	0.0390169	0.0103671	0.0152163	0.00611474	0.00626978	0.0301981	0.00604613	0.0693063	0.00943128	0.0169305	0.0436641	0.0628071	0.0603925	0.208784	0.106875
1420	32.85	325.1	Xanthosine	82.5	HMDB0000299	Nucleosides, nucleotides, and analogues	Purine nucleosides		1.4532	0.118008	0.220282	1.1137	0.32506	0.191663	0.411078	1.54999	0.658063	0.33453	0.104838	0.109502	0.44408	0.0950247	0.0683971	0.132609	0.0915246	0.0479717	0.0323017	0.0309243	0.0292658	0.0187749	0.0182438	0.0323655	0.00213869	0.156845	0.054218	0.0321859	0.974408	0.15225	0.109755	0.20245	0.135749
685	20.2	254.088	Orotic acid	95.8	HMDB0000226	Organoheterocyclic compounds	Diazines	Pyrimidines and pyrimidine derivatives	1.28911	0.0152057	0.0269572	0.061045	0.0473572	0.0263084	0.0365165	0.0381816	0.0234976	0.00754733	0.00524262	0.00677068	0.00666922	0.00482224	0.00510758	0.00846023	0.00997619	0.00792253	0.0104189	0.00508379	0.00718287	0.0141689	0.0258215	0.0269145	0.0285977	0.00597942	0.0083303	0.00427584	0.0298053	0.00773767	0.00583628	0.0599146	0.0291475
1432	33.104	195.1	Zymosterol	64.1	HMDB0006271	Lipids and lipid-like molecules	Steroids and steroid derivatives	Cholestane steroids	1.00426	3.58927	9.45388	4.32825	12.1845	4.15654	5.98012	3.46048	0.0556637	3.92278	5.88559	1.10058	3.85294	1.91724	1.49574	1.25775	2.94614	4.24229	0.797984	0.571867	0.206463	0.310936	1.71598	0.632099	0.823401	3.48984	2.79434	3.06819	0.72194	4.67143	3.32687	1.76868	5.23637
1447	33.425	324.1	Guanosine	85.1	HMDB0000133	Nucleosides, nucleotides, and analogues	Purine nucleosides		1.81662	0.697074	0.804728	0.542191	0.0979421	4.2666	4.09673	4.12289	1.52446	3.589	1.15566	2.51935	2.55911	1.13229	1.53741	1.28884	0.405958	0.288163	0.197639	0.0901865	0.111635	0.0715208	0.0478513	0.150141	0.0454093	1.01784	0.168886	0.113511	0.564242	0.634157	1.29312	4.90892	1.9986
790	22.167	103.1	N-acetyl-d-hexosamine	85.1	HMDB0000803	Organic oxygen compounds	Organooxygen compounds	Carbohydrates and carbohydrate conjugates	1.14098	0.00632617	0.0198121	0.00771521	0.00765568	0.0279516	0.00771214	0.00384548	0.00615074	0.0311091	0.0435797	0.0368324	0.0602243	0.0357379	0.0326007	0.0256992	0.0528976	0.047228	0.0426537	0.0516689	0.0465481	0.0141534	0.00913945	0.0354008	0.00828964	0.02039	0.00769885	0.012544	0.0719415	0.0287788	0.0352484	0.00510655	0.00468199
1324	31.03	217.1	Uridine	86.8	HMDB0000296	Nucleosides, nucleotides, and analogues	Pyrimidine nucleosides		1.0331	0.758264	0.943141	1.48503	0.257856	4.4534	2.92407	5.31842	2.41973	1.84294	0.975978	0.939632	1.52463	0.659235	0.431369	0.653806	0.595202	0.352988	0.320889	1.02152	0.464186	0.37451	0.204803	0.321431	0.244813	0.665547	0.248348	0.148798	0.513819	0.543402	0.659829	4.16685	2.04449
1045	26.242	174.1	Tyramine	86	HMDB0000306	Benzenoids	Benzene and substituted derivatives	Phenethylamines	1.10807	0.0580697	0.0391727	0.263306	0.025529	0.395435	0.558967	0.27787	0.187853	0.165635	0.0879922	0.155841	0.146977	0.109513	0.143054	0.041223	0.0110577	0.0477862	0.0632712	0.0171108	0.0252218	0.00806225	0.0149695	0.0720203	0.012768	0.130591	0.0123545	0.0180438	0.0379185	0.0962855	0.111991	0.334557	0.168176
972	24.796	389.206	5'-deoxy-5'-methylthioadenosine	62.2	HMDB0001173	Nucleosides, nucleotides, and analogues	5'-deoxyribonucleosides	5'-deoxy-5'-thionucleosides	1.32005	0.00563812	0.00298879	0.0174663	0.00282637	0.0298209	0.0582078	0.0285889	0.0170256	0.0165922	0.00551456	0.0112176	0.0151065	0.00990285	0.0150557	0.00389887	0.00228636	0.0021708	0.0032328	0.00110244	0.00102467	0.00100083	0.00134101	0.00305223	0.00121632	0.0105414	0.00128043	0.00133019	0.00438804	0.00732361	0.00880599	0.0300098	0.0162288
768	21.717	273.1	Citric acid	97.1	HMDB0000094	Organic acids and derivatives	Carboxylic acids and derivatives	Tricarboxylic acids and derivatives	1.33372	0.0326198	0.0660379	0.019353	0.0137916	0.0300332	0.0193045	0.0190629	0.016801	0.0313796	0.547799	0.0459471	0.104734	0.0995506	0.118978	0.105715	0.221382	0.1903	0.210988	0.844385	0.433294	0.0998547	0.0752284	0.34576	0.0746152	0.0506515	0.0186247	0.015427	0.0306153	0.0256229	0.0131137	0.053252	0.038428
1499	34.921	488.376	Beta-tocopherol	55.9	HMDB0006335	Lipids and lipid-like molecules	Prenol lipids	Quinone and hydroquinone lipids	1.36497	0.0283234	0.0432948	0.0394056	0.0343429	0.0307696	0.0251693	0.0207889	0.0275193	0.0151916	0.0079267	0.0199947	0.0185676	0.01966	0.0153762	0.0354276	0.0461475	0.0263877	0.0774779	0.015706	0.102969	0.305859	0.213039	0.0957443	0.241302	0.0221416	0.064804	0.0599178	0.0121324	0.0588064	0.0445794	0.0140975	0.0419999
356	13.344	160.1	Aspartate	95.4	HMDB0062186	Organic acids and derivatives	Carboxylic acids and derivatives	Amino acids, peptides, and analogues	1.2564	0.0795887	0.300139	0.0754776	0.0413002	0.435761	0.951	0.214219	0.181244	0.31862	0.339978	0.272974	0.356754	0.239164	0.183943	0.515911	0.374167	0.391721	0.465823	0.532188	0.580892	0.95073	0.576431	1.36555	0.85717	0.467667	0.0867838	0.0820224	0.0955392	0.195372	0.176162	0.169313	0.125933
640	19.375	204.1	Rhamnose	98.3	HMDB0000849	Organic oxygen compounds	Organooxygen compounds	Carbohydrates and carbohydrate conjugates	1.14633	0.0540941	0.0668373	0.123011	0.0276019	0.0733024	0.236241	0.0903777	0.18303	0.0147657	0.0267719	0.0303884	0.0203768	0.0876375	0.0664217	0.0275079	0.0264878	0.0484037	0.0263824	0.030518	0.0325722	0.0352426	0.0330894	0.0688629	0.0279719	0.407674	0.0935507	0.200826	0.0362143	0.0871373	0.0301048	0.342685	0.17493
973	24.804	174.1	2-aminoethyl methacrylate	96.7					1.08229	0.0966869	0.148364	0.30065	0.0829388	0.541676	1.0888	0.588447	0.33392	0.387999	0.140987	0.253723	0.3239	0.199855	0.273258	0.113329	0.0482655	0.146466	0.132256	0.0477685	0.0614608	0.0186214	0.0218399	0.151941	0.0288269	0.2109	0.029511	0.0801746	0.197482	0.204535	0.24562	0.481439	0.275464
1147	28.007	437.209	1-deoxy-1-piperidino-alpha-d-fructose	77.1					1.14751	0.0116455	0.0108855	0.0129965	0.00182125	0.0414426	0.0327151	0.0445663	0.0996094	0.00836348	0.015428	0.0131299	0.0187035	0.012703	0.00604797	0.00305356	0.00569779	0.00329224	0.00174022	0.00997486	0.00206873	0.00153043	0.00324066	0.00065564	0.0017131	0.0212285	0.00338914	0.00108296	0.0431352	0.0205346	0.00966943	0.102432	0.0752441
1105	27.21	156.1	Saccharopine	74.1	HMDB0000279	Organic acids and derivatives	Carboxylic acids and derivatives	Amino acids, peptides, and analogues	1.83401	0.266233	0.0316671	0.104069	0.0198502	0.225699	0.238879	0.173206	0.172296	0.0318203	0.0355448	0.033637	0.0238931	0.0252382	0.0247668	0.00563328	0.0143739	0.139826	0.0733559	0.0334884	0.0381596	0.103364	0.0520065	0.0339083	0.0296131	0.328367	0.114091	0.121259	0.440098	0.17206	0.210893	0.336635	0.240119
808	22.497	204.1	Talose	93.4					1.10663	0.082858	0.053821	0.475188	0.100599	0.0931622	0.208672	0.0926676	0.20295	0.0255356	0.0498417	0.0344752	0.020758	0.115265	0.0554179	0.0385117	0.0202625	0.0670522	0.0340618	0.0333637	0.0339549	0.0522392	0.0381384	0.0320271	0.0279819	0.280244	0.105931	0.145989	0.0448237	0.111894	0.0581252	0.155781	0.13829
1546	37.386	253.2	Cholic acid	78.5	HMDB0000619	Lipids and lipid-like molecules	Steroids and steroid derivatives	Bile acids, alcohols and derivatives	1.57685	5.08865	0.897839	46.298	3.44945	6.23735	2.94072	23.382	40.3374	1.04508	0.283151	0.712684	0.274556	0.26878	0.281516	0.576321	0.377466	0.320955	0.183005	0.0631698	0.0700394	0.527915	0.188215	0.885158	0.314929	0.287843	0.343841	0.273467	0.163766	3.87389	0.979254	6.2024	10.4963
1144	27.927	144.1	Alprenolol	71.4	HMDB0015004	Benzenoids	Phenol ethers		1.06053	0.0297873	0.0384701	0.0709101	0.0169473	0.196329	0.453441	0.212534	0.070973	0.0385383	0.0227817	0.0365019	0.0598194	0.0262465	0.0328263	0.0267301	0.00738215	0.00894591	0.0289379	0.00813151	0.0117842	0.00498383	0.00982159	0.0295637	0.0131528	0.0374333	0.00993409	0.0116288	0.0258489	0.0383574	0.0176811	0.153206	0.0647554
1216	29.285	261.1	5-methoxyindoleacetate	67.8	HMDB0004096	Organoheterocyclic compounds	Indoles and derivatives	Indolyl carboxylic acids and derivatives	1.0016	0.135641	0.114264	0.0473481	0.0422662	0.0634654	0.0305436	0.0332272	0.0331693	0.0777075	0.0329246	0.0671301	0.0688974	0.042384	0.0324	0.0771114	0.122024	0.0248479	0.0171626	0.0205168	0.0241237	0.0414666	0.03355	0.0255437	0.0432302	0.122852	0.0553808	0.0497647	0.117388	0.057529	0.0427411	0.0695762	0.0671572
364	13.52	233.1	(s)-3,4-dihydroxybutyric acid	99	HMDB0000337	Organic acids and derivatives	Hydroxy acids and derivatives	Beta hydroxy acids and derivatives	1.26802	0.242728	0.212356	0.133071	0.278599	0.308797	0.70063	0.317108	0.280355	0.10377	0.0860111	0.109093	0.10694	0.0972892	0.0735838	0.0764172	0.165253	0.185313	0.168421	0.157599	0.185497	0.267347	0.088162	0.15119	0.127694	0.390372	0.192025	0.184058	0.23065	0.420847	0.387985	0.623836	0.761968
592	18.481	326.1	Taurine	98	HMDB0000251	Organic acids and derivatives	Organic sulfonic acids and derivatives	Organosulfonic acids and derivatives	2.00389	1.21144	0.509014	15.5823	0.80599	2.39727	1.36364	4.71482	6.69313	0.36159	0.150255	0.136805	0.0744946	0.0488977	0.0506865	0.0716701	0.0523988	0.0558379	0.0487248	0.0206333	0.0224069	0.0768064	0.0501525	0.108049	0.0859059	0.0793326	0.0270487	0.0151323	0.0207391	0.114956	0.057321	1.79348	1.72302
229	10.417	226.007	Amidosulfonic acid	93.3	HMDB0034830	Homogeneous non-metal compounds	Other non-metal organides	Other non-metal oxides	1.32302	0.0213441	0.0335357	0.0348479	0.0146896	0.0298333	0.0948516	0.0289215	0.0120119	0.0208746	0.00806597	0.00886604	0.0217328	0.0176194	0.0188148	0.048008	0.0304505	0.0165594	0.0149005	0.00642696	0.00691503	0.0130084	0.0102366	0.0165291	0.0163877	0.0147071	0.00543556	0.00463332	0.00983844	0.00802263	0.00657611	0.0170613	0.00825168
995	25.23	267.074	Urocanic acid	80.6	HMDB0000301	Organoheterocyclic compounds	Azoles	Imidazoles	1.04493	0.0149087	0.00883153	0.0192855	0.00228307	0.0245338	0.0687249	0.0306497	0.0341255	0.0145607	0.00248976	0.00870776	0.00944983	0.00967935	0.0167594	0.00428341	0.0100284	0.00247325	0.00312445	0.00176391	0.00325849	0.0263312	0.00430438	0.00508459	0.0151424	0.0101972	0.00122071	0.000685585	0.00450718	0.00674675	0.0102198	0.0219487	0.0331872
1426	32.987	223.05	Cytidine	71.3	HMDB0000089	Nucleosides, nucleotides, and analogues	Pyrimidine nucleosides		1.15456	0.00348706	0.00306638	0.00279486	0.00202966	0.0812983	0.0628402	0.113629	0.0724851	0.00189999	0.00459092	0.00207571	0.000756712	0.00262567	0.00319487	0.00870637	0.00529459	0.00513155	0.00508761	0.00556979	0.0109363	0.0084025	0.00779941	0.00631217	0.00904454	0.00394143	0.00708751	0.00915231	0.0181787	0.00268409	0.0121806	0.0646202	0.00325291
958	24.573	142.1	2-pyrrolidinone	87.7	HMDB0002039	Organoheterocyclic compounds	Pyrrolidines	Pyrrolidones	1.27036	0.0110389	0.0107385	0.0726613	0.00574018	0.12601	0.356902	0.0900847	0.0637635	0.0344059	0.00680658	0.0239797	0.0310513	0.0124848	0.0237783	0.00591005	0.00499892	0.00733732	0.00318761	0.00238148	0.00271335	0.00293352	0.00161886	0.00354119	0.00247938	0.0256734	0.00404787	0.00361183	0.0102615	0.0195493	0.017828	0.0901793	0.0921511
596	18.611	116.1	L-asparagine	99.7	HMDB0000168	Organic acids and derivatives	Carboxylic acids and derivatives	Amino acids, peptides, and analogues	1.1982	0.0912542	0.022639	0.318911	0.00428719	2.96491	2.19693	1.05664	0.387235	0.0749789	0.018557	0.0394675	0.101792	0.0263937	0.0815413	0.00816328	0.0112807	0.0153411	0.0260245	0.0293312	0.0133751	0.0162744	0.015557	0.0387393	0.0191756	0.127111	0.00951251	0.00695419	0.00904322	0.0550049	0.0845352	1.23405	0.65625
